# Supplementary material for: Corn Cob Char as Catalyst Support for Developing Carbon Nanotubes from Waste Polypropylene Plastics: Comparison of Activation Techniques
Source: Polymers (Basel). 2022 Jul 16;14(14):2898. doi: 10.3390/polym14142898 (PMC9318988; doi:10.3390/polym14142898)
Supplement: Supplementary file 1 [file polymers-14-02898-s001.zip]

Archive with 1 entries (1 files):
- polymers-1678421-supplementary.pdf
